# Supplementary material for: Comparative Effects of Therapeutic Exercise and Manual Therapy Techniques on Self-Reported Disability in Chronic Non-Specific Low Back Pain: A Network Meta-Analysis
Source: J Clin Med. 2026 Jun 21;15(12):4809. doi: 10.3390/jcm15124809 (PMC13301920; doi:10.3390/jcm15124809)
Supplement: Supplementary file 1 [file jcm-15-04809-s001.zip]

Archive with 1 entries (1 files):
- jcm-4372196-supplementary.pdf
